# Supplementary material for: Risk Groups for SARS-CoV-2 Infection among Healthcare Workers: Community Versus Hospital Transmission
Source: Infect Dis Rep. 2021 Aug 13;13(3):724–9. doi: 10.3390/idr13030067 (PMC8395820; doi:10.3390/idr13030067)
Supplement: Supplementary file 1 [file idr-13-00067-s001.zip]

Archive with 1 entries (1 files):
- idr-1262040-supplementary.pdf
